# Supplementary material for: Construction of Novel Gene Signature-Based Predictive Model for the Diagnosis of Acute Myocardial Infarction by Combining Random Forest With Artificial Neural Network
Source: Front Cardiovasc Med. 2022 May 25;9:876543. doi: 10.3389/fcvm.2022.876543 (PMC9174464; doi:10.3389/fcvm.2022.876543)
Supplement: Supplementary file 1 [file Table_1.XLSX]

## Sheet: Sheet1
Supplementary File 1. The output results of the neural network model
	network output
error	5.28331
reached.threshold	0.00927816
steps	3369
Intercept.to.1layhid1	-0.487546
ACSL1.to.1layhid1	-3.47554
NFIL3.to.1layhid1	-5.93532
IRAK3.to.1layhid1	-331.814
IL1R2.to.1layhid1	-320.764
DYSF.to.1layhid1	-6.30424
S100A12.to.1layhid1	-8.65952
ZFP36.to.1layhid1	0.574398
BCL6.to.1layhid1	-0.767085
MCEMP1.to.1layhid1	2.28739
SERPINA1.to.1layhid1	6.19187
ITLN1.to.1layhid1	1.53676
Intercept.to.1layhid2	20.9229
ACSL1.to.1layhid2	4.05341
NFIL3.to.1layhid2	3.57613
IRAK3.to.1layhid2	-19.0922
IL1R2.to.1layhid2	-13.0222
DYSF.to.1layhid2	1.28832
S100A12.to.1layhid2	6.25187
ZFP36.to.1layhid2	0.241704
BCL6.to.1layhid2	-5.8017
MCEMP1.to.1layhid2	-2.06489
SERPINA1.to.1layhid2	-6.59651
ITLN1.to.1layhid2	-292.224
Intercept.to.1layhid3	-1.09302
ACSL1.to.1layhid3	-4.2023
NFIL3.to.1layhid3	-318.907
IRAK3.to.1layhid3	-2.36557
IL1R2.to.1layhid3	-2.39934
DYSF.to.1layhid3	-5.00477
S100A12.to.1layhid3	-6.6324
ZFP36.to.1layhid3	-0.0521798
BCL6.to.1layhid3	-0.00931291
MCEMP1.to.1layhid3	1.56596
SERPINA1.to.1layhid3	5.01139
ITLN1.to.1layhid3	2.40416
Intercept.to.Con	0.0324834
1layhid1.to.Con	-2.74661
1layhid2.to.Con	0.978486
1layhid3.to.Con	3.81148
Intercept.to.AMI	0.967346
1layhid1.to.AMI	2.74472
1layhid2.to.AMI	-0.978199
1layhid3.to.AMI	-3.80912
